# Supplementary material for: Emergence of a novel reassortant H3N6 canine influenza virus
Source: Front Microbiol. 2023 May 11;14:1186869. doi: 10.3389/fmicb.2023.1186869 (PMC10210149; doi:10.3389/fmicb.2023.1186869)
Supplement: Supplementary file 1 [file Table_1.XLSX]

## Sheet: HA
Isolate name	Segment ID	Location	Segment
A/canine/China/A4/2021(H3N2)	OK639105.1	China	HA
A/canine/Henan/L02/2018(H3N2)	OK354173.1	China	HA
A/canine/China/QiaoKe01/2017(H3N2)	MZ948851.1	China	HA
A/canine/Guangdong/DY1/2019(H3N2)	MW126988.1	China	HA
A/canine/Beijing/20170610-173/2017(H3N2)	MK212653.1	China	HA
A/canine/Beijing/20131203-341/2013(H3N2)	MK212549.1	China	HA
A/canine/Nanjing/20170328-7/2017(H3N2)	MK212485.1	China	HA
A/canine/Shanghai/20170622-7/2017(H3N2)	MK212437.1	China	HA
A/canine/China/Shanghai-0103-2024/2019(H3N2)	MK758012.1	China	HA
A/canine/Guangxi/L1/2013(H3N2)	KJ013186.1	China	HA
A/canine/Guangdong/23/2012(H3N2)	KF826955.1	China	HA
A/canine/Guangdong/1/2011(H3N2)	JX195342.1	China	HA
A/canine/Beijing/364/2009(H3N2)	JX101377.1	China	HA
A/canine/Xian/20170601-159/2017(H3N2)	EPI1554792	China	HA
A/canine/Liaoning/1578/2010(H3N2)	JX101433.1	China	HA
A/canine/Liaoning/H6/2012(H3N2)	KF042268.1	China	HA
A/canine/Guangdong/3/2018(H3N2)	MK119983.1	China	HA
A/canine/Guangxi/L2/2013(H3N2)	KJ013190.1	China	HA
A/swine/China/JG20/2019(H3N2)	MN865154.1	China	HA
A/swine/Guangdong/165/06(H3N2)	EU273776.1	China	HA
A/swine/Guangdong/L22/2010(H3N2)	JX494706.1	China	HA
A/swine/Guangxi/2803/2011(H3N2)	KM028055.1	China	HA
A/canine/Guangdong/1/2006(H3N2)	GU433345.1	China	HA
A/canine/Guangdong/1/2007(H3N2)	GU433369.1	China	HA
A/canine/Jiangsu/01/2009(H3N2)	EPI326442	China	HA
A/canine/Zhejiang/1/2010(H3N2)	JF714153.1	China	HA
A/canine/Nanjing/11/2012(H3N2)	KF322105.1	China	HA
A/canine/Heilongjiang/L1/2013(H3N2)	KF042276.1	China	HA
A/canine/China/JLM1/2015(H3N2)	MG386676.1	China	HA
A/canine/Guangdong/01/2014(H3N2)	KJ917368.1	China	HA
A/canine/Beijing/20161228-9/2016(H3N2)	MK212501.1	China	HA
A/canine/Beijing/20121215-34/2012(H3N2)	MK212517.1	China	HA
A/canine/Korea/LBM412/2008(H3N2)	GU122024.1	South Korea	HA
A/canine/Korea/01/2007(H3N2)	JX163256.1	South Korea	HA
A/canine/Korea/KRIBB01/2011(H3N2)	JX679525.1	South Korea	HA
A/canine/Korea/CY053/2014(H3N2)	KX509798.1	South Korea	HA
A/canine/South_Korea/0173915/2015(H3N2)	MF173138.2	South Korea	HA
A/canine/South_Korea/20170110-1F1/2016(H3N2)	MG982799.1	South Korea	HA
A/canine/Korea/AS-03/2012(H3N2)	MH105826.1	South Korea	HA
A/canine/Korea/0589318/2015(H3N2)	KX571053.1	South Korea	HA
A/canine/Korea/BD-1/2013(H3N2)	KR154321.1	South Korea	HA
A/canine/Korea/CY009/2010(H3N2)	KC755907.1	South Korea	HA
A/Korea/AF05/2008(H3N2)	CY037319.1	South Korea	HA
A/aquatic_bird/Korea/JN-2/2006(H3N2)	EU301215.1	South Korea	HA
A/duck/Korea/U1-4/2007(H3N2)	JN087104.1	South Korea	HA
A/chicken/Korea/S6/03(H3N2)	AY862607.1	South Korea	HA
A/chicken/Korea/LPM67/2006(AH3N2)	EPI127007	South Korea	HA
A/canine/Thailand/CU-DC5299/2012(H3N2)	KC599551.1	Thailand	HA
A/canine/Ontario/NCFAD-2018-070-3/2018(H3N2)	MN586194.1	Canada	HA
A/canine/Ontario/NCFAD-2018-070-9/2018(H3N2)	MN586234.1	Canada	HA
A/canine/California/84315/2017(H3N2)	MH363674.1	North America	HA
A/canine/South_Carolina/132956/2017(H3N2)	MH266392.1	North America	HA
A/canine/Ohio/174509/2017(H3N2)	MH266360.1	North America	HA
A/canine/Minnesota/139684/2017(H3N2)	MH266344.1	North America	HA
A/canine/Illinois/12191/2015(H3N2)	KT002536.1	North America	HA
A/canine/Wisconsin/19137/2016(H3N2)	KX570961.1	North America	HA
A/canine/Indiana/96198/2015(H3N2)	KX570970.2	North America	HA
A/canine/North_Carolina/109904/2015(H3N2)	KX571008.2	North America	HA
A/canine/Georgia/104940/2015(H3N2)	KX571026.1	North America	HA
A/canine/Texas/343907/2015(H3N2)	KX571042.3	North America	HA
A/canine/Florida/20170606-7/2017(H3N2)	MG982818.1	North America	HA
A/canine/Indiana/093165-16-1-1/2016(H3N2)	MF173297.1	North America	HA
A/Canis_lupus_familiaris/USA/000915/2018(H3N2)	MK690059.2	North America	HA
A/canine/Nevada/BRW015/2018(H3N2)	MK690593.1	North America	HA
A/canine/Florida/14/2006(H3N8)	GU473367.1	North America	HA
A/canine/New_York/13949306/2011(H3N8)	JX235390.1	North America	HA
A/dog/Miami/E3/2005(H3N8)	EU402408.1	North America	HA
A/equine/California/1/1980(H3N8)	CY028812.1	North America	HA
A/equine/Miami/1/1963(H3N8)	CY028836.1	North America	HA
A/equine/Ohio/1/2008(H3N8)	GU045283.1	North America	HA

## Sheet: N2-NA
Isolate name	Segment ID	Location	Segment
A/canine/Henan/L02/2018(H3N2)	OK354173.1	China	NA
A/canine/China/QiaoKe01/2017(H3N2)	MZ948851.1	China	NA
A/canine/Guangdong/DY1/2019(H3N2)	MW126988.1	China	NA
A/canine/Beijing/20170610-173/2017(H3N2)	MK212653.1	China	NA
A/canine/Beijing/20131203-341/2013(H3N2)	MK212549.1	China	NA
A/canine/Nanjing/20170328-7/2017(H3N2)	MK212485.1	China	NA
A/canine/Shanghai/20170622-7/2017(H3N2)	MK212437.1	China	NA
A/canine/Guangxi/L1/2013(H3N2)	KJ013186.1	China	NA
A/canine/Guangdong/23/2012(H3N2)	KF826955.1	China	NA
A/canine/Beijing/364/2009(H3N2)	JX101377.1	China	NA
A/canine/Guangdong/1/2006(H3N2)	GU433345.1	China	NA
A/canine/Guangdong/1/2007(H3N2)	GU433369.1	China	NA
A/canine/Jiangsu/01/2009(H3N2)	EPI326440	China	NA
A/canine/Zhejiang/1/2010(H3N2)	JF714153.1	China	NA
A/canine/Nanjing/11/2012(H3N2)	KF322105.1	China	NA
A/canine/Heilongjiang/L1/2013(H3N2)	KF042276.1	China	NA
A/canine/China/JLM1/2015(H3N2)	MG386676.1	China	NA
A/canine/Guangdong/01/2014(H3N2)	KJ917368.1	China	NA
A/canine/Beijing/20161228-9/2016(H3N2)	MK212501.1	China	NA
A/canine/Beijing/20121215-34/2012(H3N2)	MK212517.1	China	NA
A/canine/Xian/20170601-159/2017(H3N2)	EPI1554790	China	NA
A/canine/Liaoning/H6/2012(H3N2)	KF042268.1	China	NA
A/canine/Guangdong/3/2018(H3N2)	MK119983.1	China	NA
A/canine/Guangxi/L2/2013(H3N2)	KJ013190.1	China	NA
A/swine/China/JG20/2019(H3N2)	MN865154.1	China	NA
A/swine/Guangdong/165/06(H3N2)	EU273776.1	China	NA
A/swine/Guangdong/L22/2010(H3N2)	JX494706.1	China	NA
A/swine/Guangxi/2803/2011(H3N2)	KM028055.1	China	NA
A/canine/Beijing/20150122-284/2015(H3N2)	MK212795.1	China	NA
A/canine/Beijing/20140103-90/2014(H3N2)	MK212827.1	China	NA
A/canine/Beijing/20150118-256/2015(H3N2)	MK212811.1	China	NA
A/canine/Beijing/418/2010(H3N2)	JX101371.1	China	NA
A/canine/China/A5/2021(H3N2)	OK639103.1	China	NA
A/canine/China/Huabei-170607/2017(H3N2)	MN653238.1	China	NA
A/canine/China/LG2/2015(H3N2)	MG309812.1	China	NA
A/canine/China/N2.seq/2019(H3N2)	MK806576.1	China	NA
A/canine/China/Shanghai-0103-2032/2019(H3N2)	MK758020.1	China	NA
A/canine/Guangdong/03/2013(H3N2)	KJ917359.1	China	NA
A/canine/Guangdong/04/2011(H3N2)	JX414230.1	China	NA
A/canine/Guangdong/GY01/2018(H3N2)	OK354191.1	China	NA
A/canine/Jiangsu/02/2010(H3N2)	EPI326432	China	NA
A/canine/Liaoning/1585/2010(H3N2)	JX101347.1	China	NA
A/canine/Liaoning/27/2012(H3N2)	KF042262.1	China	NA
A/duck/Zhejiang/6D4/2013(H3N2)	KJ439871.1	China	NA
A/canine/Korea/S1/2012(H3N2)	KP137812.1	South Korea	NA
A/chicken/Korea/LPM03/2004(H3N2)	EU301285.1	South Korea	NA
A/duck/Korea/KJ/2003(H3N2)	JN087022.1	South Korea	NA
A/canine/Korea/LBM412/2008(H3N2)	GU122024.1	South Korea	NA
A/canine/Korea/01/2007(H3N2)	JX163256.1	South Korea	NA
A/canine/Korea/KRIBB01/2011(H3N2)	JX679525.1	South Korea	NA
A/canine/Korea/CY053/2014(H3N2)	KX509798.1	South Korea	NA
A/canine/South_Korea/0173915/2015(H3N2)	MF173138.2	South Korea	NA
A/canine/South_Korea/20170110-1F1/2016(H3N2)	MG982799.1	South Korea	NA
A/canine/Korea/AS-03/2012(H3N2)	MH105826.1	South Korea	NA
A/canine/Korea/0589318/2015(H3N2)	KX571053.1	South Korea	NA
A/canine/Korea/BD-1/2013(H3N2)	KR154321.1	South Korea	NA
A/canine/Korea/CY009/2010(H3N2)	KC755907.1	South Korea	NA
A/Korea/AF05/2008(H3N2)	CY037319.1	South Korea	NA
A/aquatic_bird/Korea/JN-2/2006(H3N2)	EU301215.1	South Korea	NA
A/duck/Korea/U1-4/2007(H3N2)	JN087104.1	South Korea	NA
A/chicken/Korea/S6/03(H3N2)	AY862607.1	South Korea	NA
A/canine/Thailand/CU-DC5299/2012(H3N2)	KC599551.1	Thailand	NA
A/canine/Ontario/NCFAD-2018-070-3/2018(H3N2)	MN586194.1	Canada	NA
A/canine/Ontario/NCFAD-2018-070-9/2018(H3N2)	MN586234.1	Canada	NA
A/canine/California/84315/2017(H3N2)	MH363674.1	North America	NA
A/canine/South_Carolina/132956/2017(H3N2)	MH266392.1	North America	NA
A/canine/Ohio/174509/2017(H3N2)	MH266360.1	North America	NA
A/canine/Minnesota/139684/2017(H3N2)	MH266344.1	North America	NA
A/canine/Illinois/12191/2015(H3N2)	KT002536.1	North America	NA
A/canine/Wisconsin/19137/2016(H3N2)	KX570961.1	North America	NA
A/canine/Indiana/96198/2015(H3N2)	KX570970.2	North America	NA
A/canine/North_Carolina/109904/2015(H3N2)	KX571008.2	North America	NA
A/canine/Georgia/104940/2015(H3N2)	KX571026.1	North America	NA
A/canine/Texas/343907/2015(H3N2)	KX571042.3	North America	NA
A/canine/Florida/20170606-7/2017(H3N2)	MG982818.1	North America	NA
A/canine/Indiana/093165-16-1-1/2016(H3N2)	MF173297.1	North America	NA
A/Canis_lupus_familiaris/USA/000915/2018(H3N2)	MK690059.2	North America	NA
A/canine/Nevada/BRW015/2018(H3N2)	MK690593.1	North America	NA

## Sheet: N6-NA
Isolate name	Segment ID	Location	Segment
A/chicken/Yangzhou/YD1/2014(H5N6)	KY437785.1	China	NA
A/chicken/Zhejiang/727026/2014(H5N6)	KU042823.1	China	NA
A/Sichuan/26221/2014(H5N6)	EPI533584	China	NA
A/Guangzhou/39715/2014(H5N6)	KP765790.1	China	NA
A/chicken/Ganzhou/GZ27/2015(H5N6)	KY415732.1	China	NA
A/chicken/Hubei/XG18/2015(H5N6)	KX652137.1	China	NA
A/chicken/Yunnan/19/2015(H5N6)	KT245138.1	China	NA
A/chicken/Anhui/MZ33/2016(H5N6)	KY005857.1	China	NA
A/chicken/Sichuan/k141/2017(H5N6)	MH715341.1	China	NA
A/duck/China/0938/2017(H5N6)	MK554860.1	China	NA
A/duck/Anhui/S4/2016(H5N6)	MF960010.1	China	NA
A/Yunnan/0127/2015(H5N6)	KT245145.1	China	NA
A/wild_bird/Jiangxi/P237/2015(H5N6)	KX960183.1	China	NA
A/Changsha/1/2014(H5N6)	KR063689.1	China	NA
A/duck/Jiangxi/10160/2014(H5N6)	KP285039.1	China	NA
A/duck/Guangdong/GD01/2014(H5N6)	KJ754147.1	China	NA
A/Anhui/2021-00011/2020(H5N6)	EPI1848297	China	NA
A/Duck/China/B6_NA/2019(H5N6)	MT605525.1	China	NA
A/chicken/Northern_China/F0130c/2018(H5N6)	MK418660.1	China	NA
A/chicken/Shanxi/12.01_TGRL025-C/2018(H5N6)	MW100141.1	China	NA
A/Duck/China/B4_NA/2019(H5N6)	MT605523.1	China	NA
A/duck/China/FJ1807/2018(H5N6)	EPI1931982	China	NA
A/duck/China/FJ18252/2019(H5N6)	EPI1932037	China	NA
A/duck/China/FJ18262/2018(H5N6)	EPI1932038	China	NA
A/Chicken/Yangzhou/f14/2018(H5N6)	EPI1394245	China	NA
A/duck/China/JX1545/2015(H5N6)	EPI1932029	China	NA
A/duck/Guangxi/S31116/2021(H5N6)	EPI1997185	China	NA
A/duck/Hunan/1.12_YYGK72H3-OC/2018(H5N6)	MW108026.1	China	NA
A/duck/Hunan/11.30_YYGK63E3-OC/2017(H5N6)	MW108138.1	China	NA
A/duck/Hunan/S40199/2021(H5N6)	EPI1997201	China	NA
A/duck/Hunan/S40268/2021(H5N6)	EPI1997209	China	NA
A/duck/Zhejiang/S4854/2021(H5N6)	EPI1997225	China	NA
A/goose/Fujian/3.15_FZHX0007-O/2018(H5N6)	MW099851.1	China	NA
A/GX-guilin/11151/2021(H5N6)	EPI1887791	China	NA
A/Hangzhou/01/2021(H5N6)	EPI1946732	China	NA
A/Hunan/10117/2021(H5N6)	EPI1921209	China	NA
A/Jiangsu/1/2018(H5N6)	EPI1342192	China	NA
A/mink/Eastern_China/571/2018(H5N6)	MK849869.1	China	NA
A/chicken/Laos/LPQ001/2014(H5N6)	KM496967.1	Laos	NA
A/duck/Laos/LPQ002/2014(H5N6)	KM496971.1	Laos	NA
A/American_black_duck/New_Brunswick/00471/2010(H10N6)	CY138908.1	Canada	NA
A/blue-winged_teal/Canada/3237/2011(H4N6)	CY149670.1	Canada	NA
A/blue-winged_teal/Ohio/13OS1410/2013(H3N6)	KJ526082.1	North America	NA
A/mallard/Ohio/664/2002(H6N6)	CY020855.1	North America	NA
A/mallard/Minnesota/182751/1998(H6N6)	CY139771.1	North America	NA
A/mallard/California/1418/2013(H5N6)	CY176975.1	North America	NA

## Sheet: PB2
Isolate name	Segment ID	Location	Segment
A/canine/Henan/L02/2018(H3N2)	OK354170.1	China	PB2
A/canine/China/QiaoKe01/2017(H3N2)	MZ948848.1	China	PB2
A/canine/Guangdong/DY1/2019(H3N2)	MW126982.1	China	PB2
A/canine/Beijing/20170610-173/2017(H3N2)	MK212646.1	China	PB2
A/canine/Beijing/20131203-341/2013(H3N2)	MK212542.1	China	PB2
A/canine/Nanjing/20170328-7/2017(H3N2)	MK212478.1	China	PB2
A/canine/Shanghai/20170622-7/2017(H3N2)	MK212430.1	China	PB2
A/canine/Guangdong/23/2012(H3N2)	KF826952.1	China	PB2
A/canine/Guangdong/1/2011(H3N2)	JX195347.1	China	PB2
A/canine/Guangdong/1/2006(H3N2)	GU433351.1	China	PB2
A/canine/Guangdong/1/2007(H3N2)	GU433376.1	China	PB2
A/canine/Jiangsu/01/2009(H3N2)	EPI326445	China	PB2
A/canine/Zhejiang/1/2010(H3N2)	JF714149.1	China	PB2
A/canine/Heilongjiang/L1/2013(H3N2)	KF042273.1	China	PB2
A/canine/China/JLM1/2015(H3N2)	MG386683.1	China	PB2
A/canine/Guangdong/01/2014(H3N2)	KJ917372.1	China	PB2
A/canine/Beijing/20161228-9/2016(H3N2)	MK212494.1	China	PB2
A/canine/Beijing/20121215-34/2012(H3N2)	MK212510.1	China	PB2
A/canine/Xian/20170601-159/2017(H3N2)	EPI1554785	China	PB2
A/canine/Liaoning/1578/2010(H3N2)	JX101430.1	China	PB2
A/canine/Liaoning/H6/2012(H3N2)	KF042265.1	China	PB2
A/canine/Guangdong/3/2018(H3N2)	MK120001.1	China	PB2
A/swine/Guangdong/165/06(H3N2)	EU273804.1	China	PB2
A/swine/Guangdong/L22/2010(H3N2)	JX494711.1	China	PB2
A/canine/Beijing/20150122-284/2015(H3N2)	MK212790.1	China	PB2
A/canine/Beijing/20140103-90/2014(H3N2)	MK212822.1	China	PB2
A/canine/Beijing/418/2010(H3N2)	JX101366.1	China	PB2
A/canine/China/LG2/2015(H3N2)	MG309817.1	China	PB2
A/canine/Guangdong/03/2013(H3N2)	KJ917364.1	China	PB2
A/canine/Jiangsu/02/2010(H3N2)	EPI326437	China	PB2
A/canine/Liaoning/1585/2010(H3N2)	JX101342.1	China	PB2
A/canine/Liaoning/27/2012(H3N2)	KF042257.1	China	PB2
A/duck/Zhejiang/6D4/2013(H3N2)	KJ439816.1	China	PB2
A/canine/China/PB2.seq/2019(H3N2)	MK806577.1	China	PB2
A/canine/China/Shanghai-0315-2019/2019(H3N2)	MK905525.1	China	PB2
A/canine/Guangxi/L1/2013(H3N2)	KJ013179.1	China	PB2
A/chicken/Jiangxi/02.05_YGYXG001-P/2015(H3N2)	EPI660828	China	PB2
A/chicken/Ganzhou/GZ157/2016(H3N2)	KY415898.1	China	PB2
A/canine/Guangxi/L2/2013(H3N2)	KJ013187.1	China	PB2
A/canine/Korea/LBM412/2008(H3N2)	GU122138.1	South Korea	PB2
A/canine/Korea/01/2007(H3N2)	JX163253.1	South Korea	PB2
A/canine/Korea/KRIBB01/2011(H3N2)	JX679522.1	South Korea	PB2
A/canine/Korea/CY053/2014(H3N2)	KX509800.1	South Korea	PB2
A/canine/South_Korea/0173915/2015(H3N2)	MF173248.2	South Korea	PB2
A/canine/South_Korea/20170110-1F1/2016(H3N2)	MG982782.1	South Korea	PB2
A/canine/Korea/AS-03/2012(H3N2)	MH105896.1	South Korea	PB2
A/canine/Korea/0589318/2015(H3N2)	KX571005.1	South Korea	PB2
A/canine/Korea/BD-1/2013(H3N2)	KR154318.1	South Korea	PB2
A/canine/Korea/CY009/2010(H3N2)	KC755899.1	South Korea	PB2
A/Korea/AF05/2008(H3N2)	CY037326.1	South Korea	PB2
A/duck/Korea/U1-4/2007(H3N2)	JN087101.1	South Korea	PB2
A/canine/Korea/S1/2012(H3N2)	KP137807.1	South Korea	PB2
A/duck/Korea/KJ/2003(H3N2)	JN087017.1	South Korea	PB2
A/canine/Thailand/CU-DC5299/2012(H3N2)	KC599547.1	Thailand	PB2
A/canine/Ontario/NCFAD-2018-070-3/2018(H3N2)	MN586191.1	Canada	PB2
A/canine/Ontario/NCFAD-2018-070-9/2018(H3N2)	MN586231.1	Canada	PB2
A/canine/California/84315/2017(H3N2)	MH363662.1	North America	PB2
A/canine/South_Carolina/132956/2017(H3N2)	MH266399.1	North America	PB2
A/canine/Ohio/174509/2017(H3N2)	MH266367.1	North America	PB2
A/canine/Minnesota/139684/2017(H3N2)	MH266351.1	North America	PB2
A/canine/Illinois/12191/2015(H3N2)	KT002533.1	North America	PB2
A/canine/Wisconsin/19137/2016(H3N2)	KX571047.1	North America	PB2
A/canine/Indiana/96198/2015(H3N2)	KX571001.2	North America	PB2
A/canine/North_Carolina/109904/2015(H3N2)	KX570975.2	North America	PB2
A/canine/Georgia/104940/2015(H3N2)	KX571013.1	North America	PB2
A/canine/Texas/343907/2015(H3N2)	KX571029.2	North America	PB2
A/canine/Florida/20170606-7/2017(H3N2)	MG982684.1	North America	PB2
A/canine/Indiana/093165-16-1-1/2016(H3N2)	MF173134.1	North America	PB2
A/Canis_lupus_familiaris/USA/000915/2018(H3N2)	MK690062.2	North America	PB2
A/canine/Nevada/BRW015/2018(H3N2)	MK690590.1	North America	PB2

## Sheet: PB1
Isolate name	Segment ID	Location	Segment
A/canine/Henan/L02/2018(H3N2)	OK354171.1	China	PB1
A/canine/China/QiaoKe01/2017(H3N2)	MZ948849.1	China	PB1
A/canine/Guangdong/DY1/2019(H3N2)	MW126989.1	China	PB1
A/canine/Beijing/20170610-173/2017(H3N2)	MK212647.1	China	PB1
A/canine/Beijing/20131203-341/2013(H3N2)	MK212543.1	China	PB1
A/canine/Nanjing/20170328-7/2017(H3N2)	MK212479.1	China	PB1
A/canine/Shanghai/20170622-7/2017(H3N2)	MK212431.1	China	PB1
A/canine/Guangdong/23/2012(H3N2)	KF826953.1	China	PB1
A/canine/Guangdong/1/2011(H3N2)	JX195346.1	China	PB1
A/canine/Beijing/364/2009(H3N2)	JX101375.1	China	PB1
A/canine/Guangdong/1/2006(H3N2)	GU433350.1	China	PB1
A/canine/Guangdong/1/2007(H3N2)	GU433375.1	China	PB1
A/canine/Jiangsu/01/2009(H3N2)	EPI326444	China	PB1
A/canine/Zhejiang/1/2010(H3N2)	JF714150.1	China	PB1
A/canine/Heilongjiang/L1/2013(H3N2)	KF042274.1	China	PB1
A/canine/China/JLM1/2015(H3N2)	MG386682.1	China	PB1
A/canine/Guangdong/01/2014(H3N2)	KJ917373.1	China	PB1
A/canine/Beijing/20161228-9/2016(H3N2)	MK212495.1	China	PB1
A/canine/Beijing/20121215-34/2012(H3N2)	MK212511.1	China	PB1
A/canine/Xian/20170601-159/2017(H3N2)	EPI1554786	China	PB1
A/canine/Liaoning/1578/2010(H3N2)	JX101431.1	China	PB1
A/canine/Liaoning/H6/2012(H3N2)	KF042266.1	China	PB1
A/canine/Guangdong/3/2018(H3N2)	MK119998.1	China	PB1
A/canine/Guangxi/L2/2013(H3N2)	KJ013188.1	China	PB1
A/swine/China/JG20/2019(H3N2)	MN865159.1	China	PB1
A/swine/Guangdong/165/06(H3N2)	EU273800.1	China	PB1
A/swine/Guangxi/2803/2011(H3N2)	KM028053.1	China	PB1
A/canine/Beijing/20140103-90/2014(H3N2)	MK212823.1	China	PB1
A/canine/Beijing/418/2010(H3N2)	JX101367.1	China	PB1
A/canine/China/LG2/2015(H3N2)	MG309816.1	China	PB1
A/canine/Guangdong/03/2013(H3N2)	KJ917365.1	China	PB1
A/canine/Jiangsu/02/2010(H3N2)	EPI326436	China	PB1
A/canine/Liaoning/1585/2010(H3N2)	JX101343.1	China	PB1
A/canine/Liaoning/27/2012(H3N2)	KF042258.1	China	PB1
A/duck/Zhejiang/6D4/2013(H3N2)	KJ439827.1	China	PB1
A/chicken/Ganzhou/GZ157/2016(H3N2)	KY415854.1	China	PB1
A/canine/Guangxi/L1/2013(H3N2)	KJ013182.1	China	PB1
A/canine/China/Shanghai-0315-2019/2019(H3N2)	MK905524.1	China	PB1
A/canine/China/PB1.seq/2019(H3N2)	MK806578.1	China	PB1
A/canine/Korea/LBM412/2008(H3N2)	GU122126.1	South Korea	PB1
A/canine/Korea/01/2007(H3N2)	JX163254.1	South Korea	PB1
A/canine/Korea/KRIBB01/2011(H3N2)	JX679523.1	South Korea	PB1
A/canine/Korea/CY053/2014(H3N2)	KX509806.1	South Korea	PB1
A/canine/South_Korea/0173915/2015(H3N2)	MF173109.2	South Korea	PB1
A/canine/South_Korea/20170110-1F1/2016(H3N2)	MG982833.1	South Korea	PB1
A/canine/Korea/AS-03/2012(H3N2)	MH105886.1	South Korea	PB1
A/canine/Korea/0589318/2015(H3N2)	KX571025.1	South Korea	PB1
A/canine/Korea/BD-1/2013(H3N2)	KR154319.1	South Korea	PB1
A/canine/Korea/CY009/2010(H3N2)	KC755901.1	South Korea	PB1
A/Korea/AF05/2008(H3N2)	CY037325.1	South Korea	PB1
A/duck/Korea/U1-4/2007(H3N2)	JN087102.1	South Korea	PB1
A/canine/Korea/S1/2012(H3N2)	KP137808.1	South Korea	PB1
A/duck/Korea/KJ/2003(H3N2)	JN087018.1	South Korea	PB1
A/canine/Thailand/CU-DC5299/2012(H3N2)	KC599546.1	Thailand	PB1
A/canine/Ontario/NCFAD-2018-070-3/2018(H3N2)	MN586192.1	Canada	PB1
A/canine/Ontario/NCFAD-2018-070-9/2018(H3N2)	MN586232.1	Canada	PB1
A/canine/California/84315/2017(H3N2)	MH363693.1	North America	PB1
A/canine/South_Carolina/132956/2017(H3N2)	MH266398.1	North America	PB1
A/canine/Ohio/174509/2017(H3N2)	MH266366.1	North America	PB1
A/canine/Minnesota/139684/2017(H3N2)	MH266350.1	North America	PB1
A/canine/Illinois/12191/2015(H3N2)	KT002534.1	North America	PB1
A/canine/Wisconsin/19137/2016(H3N2)	KX571010.1	North America	PB1
A/canine/Indiana/96198/2015(H3N2)	KX571006.2	North America	PB1
A/canine/North_Carolina/109904/2015(H3N2)	KX571003.2	North America	PB1
A/canine/Georgia/104940/2015(H3N2)	KX570997.1	North America	PB1
A/canine/Texas/343907/2015(H3N2)	KX571032.1	North America	PB1
A/canine/Florida/20170606-7/2017(H3N2)	MG982689.1	North America	PB1
A/canine/Indiana/093165-16-1-1/2016(H3N2)	MF173156.1	North America	PB1
A/Canis_lupus_familiaris/USA/000915/2018(H3N2)	MK690061.2	North America	PB1
A/canine/Nevada/BRW015/2018(H3N2)	MK690591.1	North America	PB1

## Sheet: PA
Isolate name	Segment ID	Location	Segment
A/canine/Henan/L02/2018(H3N2)	OK354172.1	China	PA
A/canine/China/QiaoKe01/2017(H3N2)	MZ948850.1	China	PA
A/canine/Guangdong/DY1/2019(H3N2)	MW126983.1	China	PA
A/canine/Beijing/20170610-173/2017(H3N2)	MK212648.1	China	PA
A/canine/Beijing/20131203-341/2013(H3N2)	MK212544.1	China	PA
A/canine/Nanjing/20170328-7/2017(H3N2)	MK212480.1	China	PA
A/canine/Guangxi/L1/2013(H3N2)	KJ013183.1	China	PA
A/canine/Guangdong/23/2012(H3N2)	KF826954.1	China	PA
A/canine/Guangdong/1/2011(H3N2)	JX195340.1	China	PA
A/canine/Beijing/364/2009(H3N2)	JX101376.1	China	PA
A/canine/Guangdong/1/2006(H3N2)	GU433349.1	China	PA
A/canine/Guangdong/1/2007(H3N2)	GU433374.1	China	PA
A/canine/Jiangsu/01/2009(H3N2)	EPI326443	China	PA
A/canine/Zhejiang/1/2010(H3N2)	JF714151.1	China	PA
A/canine/Heilongjiang/L1/2013(H3N2)	KF042275.1	China	PA
A/canine/China/JLM1/2015(H3N2)	MG386681.1	China	PA
A/canine/Beijing/20161228-9/2016(H3N2)	MK212496.1	China	PA
A/canine/Beijing/20121215-34/2012(H3N2)	MK212512.1	China	PA
A/canine/Xian/20170601-159/2017(H3N2)	EPI1554787	China	PA
A/canine/Liaoning/1578/2010(H3N2)	JX101432.1	China	PA
A/canine/Liaoning/H6/2012(H3N2)	KF042267.1	China	PA
A/canine/Guangdong/3/2018(H3N2)	MK119995.1	China	PA
A/canine/Guangxi/L2/2013(H3N2)	KJ013189.1	China	PA
A/swine/Guangdong/165/06(H3N2)	EU273796.1	China	PA
A/swine/Guangdong/L22/2010(H3N2)	JX494709.1	China	PA
A/canine/Beijing/20150122-284/2015(H3N2)	MK212792.1	China	PA
A/canine/Beijing/20140103-90/2014(H3N2)	MK212824.1	China	PA
A/canine/Beijing/418/2010(H3N2)	JX101368.1	China	PA
A/canine/China/LG2/2015(H3N2)	MG309815.1	China	PA
A/canine/Guangdong/03/2013(H3N2)	KJ917363.1	China	PA
A/canine/Jiangsu/02/2010(H3N2)	EPI326435	China	PA
A/canine/Liaoning/1585/2010(H3N2)	JX101344.1	China	PA
A/canine/Liaoning/27/2012(H3N2)	KF042259.1	China	PA
A/duck/Zhejiang/6D4/2013(H3N2)	KJ439838.1	China	PA
A/chicken/Ganzhou/GZ157/2016(H3N2)	KY415810.1	China	PA
A/canine/China/Shanghai-0315-2019/2019(H3N2)	MK905523.1	China	PA
A/canine/China/ca02/2009(H3N2)	MT378380.1	China	PA
A/canine/China/PA.seq/2019(H3N2)	MK806579.1	China	PA
A/canine/Shanghai/20170721-36/2017(H3N2)	MK212416.1	China	PA
A/canine/Guangdong/01/2014(H3N2)	KJ917371.1	China	PA
A/canine/Korea/LBM412/2008(H3N2)	GU122105.1	South Korea	PA
A/canine/Korea/01/2007(H3N2)	JX163255.1	South Korea	PA
A/canine/Korea/KRIBB01/2011(H3N2)	JX679524.1	South Korea	PA
A/canine/Korea/CY053/2014(H3N2)	KX509802.1	South Korea	PA
A/canine/South_Korea/0173915/2015(H3N2)	MF173277.1	South Korea	PA
A/canine/South_Korea/20170110-1F1/2016(H3N2)	MG982796.1	South Korea	PA
A/canine/Korea/AS-03/2012(H3N2)	MH105876.1	South Korea	PA
A/canine/Korea/BD-1/2013(H3N2)	KR154320.1	South Korea	PA
A/canine/Korea/CY009/2010(H3N2)	KC755903.1	South Korea	PA
A/Korea/AF05/2008(H3N2)	CY037324.1	South Korea	PA
A/duck/Korea/U1-4/2007(H3N2)	JN087103.1	South Korea	PA
A/canine/Korea/S1/2012(H3N2)	KP137809.1	South Korea	PA
A/duck/Korea/KJ/2003(H3N2)	JN087019.1	South Korea	PA
A/canine/Thailand/CU-DC5299/2012(H3N2)	KC599549.1	Thailand	PA
A/canine/Ontario/NCFAD-2018-070-3/2018(H3N2)	MN586193.1	Canada	PA
A/canine/Ontario/NCFAD-2018-070-9/2018(H3N2)	MN586233.1	Canada	PA
A/canine/California/84315/2017(H3N2)	MH363675.1	North America	PA
A/canine/South_Carolina/132956/2017(H3N2)	MH266397.1	North America	PA
A/canine/Ohio/174509/2017(H3N2)	MH266365.1	North America	PA
A/canine/Minnesota/139684/2017(H3N2)	MH266349.1	North America	PA
A/canine/Illinois/12191/2015(H3N2)	KT002535.1	North America	PA
A/canine/Wisconsin/19137/2016(H3N2)	KX571031.1	North America	PA
A/canine/Indiana/96198/2015(H3N2)	KX571002.2	North America	PA
A/canine/North_Carolina/109904/2015(H3N2)	KX570965.2	North America	PA
A/canine/Georgia/104940/2015(H3N2)	KX570982.1	North America	PA
A/canine/Texas/343907/2015(H3N2)	KX571018.2	North America	PA
A/canine/Florida/20170606-7/2017(H3N2)	MG982765.1	North America	PA
A/canine/Indiana/093165-16-1-1/2016(H3N2)	MF173229.1	North America	PA
A/Canis_lupus_familiaris/USA/000915/2018(H3N2)	MK690060.2	North America	PA
A/canine/Nevada/BRW015/2018(H3N2)	MK690592.1	North America	PA

## Sheet: NP
Isolate name	Segment ID	Location	Segment
A/canine/Henan/L02/2018(H3N2)	OK354174.1	China	NP
A/canine/China/QiaoKe01/2017(H3N2)	MZ948852.1	China	NP
A/canine/Guangdong/DY1/2019(H3N2)	MW126985.1	China	NP
A/canine/Beijing/20170610-173/2017(H3N2)	MK212650.1	China	NP
A/canine/Beijing/20131203-341/2013(H3N2)	MK212546.1	China	NP
A/canine/Nanjing/20170328-7/2017(H3N2)	MK212482.1	China	NP
A/canine/Shanghai/20170622-7/2017(H3N2)	MK212434.1	China	NP
A/canine/Guangxi/L1/2013(H3N2)	KJ013184.1	China	NP
A/canine/Guangdong/23/2012(H3N2)	KF826956.1	China	NP
A/canine/Guangdong/1/2011(H3N2)	JX195341.1	China	NP
A/canine/Beijing/364/2009(H3N2)	JX101378.1	China	NP
A/canine/Guangdong/1/2006(H3N2)	GU433348.1	China	NP
A/canine/Guangdong/1/2007(H3N2)	GU433372.1	China	NP
A/canine/Jiangsu/01/2009(H3N2)	EPI326441	China	NP
A/canine/Zhejiang/1/2010(H3N2)	JF714156.1	China	NP
A/canine/Nanjing/11/2012(H3N2)	KF322107.1	China	NP
A/canine/Heilongjiang/L1/2013(H3N2)	KF042277.1	China	NP
A/canine/China/JLM1/2015(H3N2)	MG386679.1	China	NP
A/canine/Beijing/20161228-9/2016(H3N2)	MK212498.1	China	NP
A/canine/Beijing/20121215-34/2012(H3N2)	MK212514.1	China	NP
A/canine/Xian/20170601-159/2017(H3N2)	EPI1554789	China	NP
A/canine/Liaoning/1578/2010(H3N2)	JX101434.1	China	NP
A/canine/Liaoning/H6/2012(H3N2)	KF042269.1	China	NP
A/canine/Guangdong/3/2018(H3N2)	MK119992.1	China	NP
A/canine/Guangxi/L2/2013(H3N2)	KJ013191.1	China	NP
A/swine/China/JG20/2019(H3N2)	MN865157.1	China	NP
A/swine/Guangdong/165/06(H3N2)	EU273788.1	China	NP
A/swine/Guangdong/L22/2010(H3N2)	JX494712.1	China	NP
A/swine/Guangxi/2803/2011(H3N2)	KM028056.1	China	NP
A/canine/Beijing/20150122-284/2015(H3N2)	MK212794.1	China	NP
A/canine/Beijing/20140103-90/2014(H3N2)	MK212826.1	China	NP
A/canine/Beijing/418/2010(H3N2)	JX101370.1	China	NP
A/canine/Guangdong/03/2013(H3N2)	KJ917362.1	China	NP
A/canine/Jiangsu/02/2010(H3N2)	EPI326433	China	NP
A/canine/Liaoning/1585/2010(H3N2)	JX101346.1	China	NP
A/duck/Zhejiang/6D4/2013(H3N2)	KJ439860.1	China	NP
A/chicken/Ganzhou/GZ157/2016(H3N2)	KY415766.1	China	NP
A/canine/China/Shanghai-0315-2019/2019(H3N2)	MK905521.1	China	NP
A/canine/Guangdong/01/2014(H3N2)	KJ917370.1	China	NP
A/canine/Korea/LBM412/2008(H3N2)	GU122072.1	South Korea	NP
A/canine/Korea/01/2007(H3N2)	JX163257.1	South Korea	NP
A/canine/Korea/KRIBB01/2011(H3N2)	JX679526.1	South Korea	NP
A/canine/Korea/CY053/2014(H3N2)	KX509804.1	South Korea	NP
A/canine/South_Korea/0173915/2015(H3N2)	MF173293.1	South Korea	NP
A/canine/South_Korea/20170110-1F1/2016(H3N2)	MG982795.1	South Korea	NP
A/canine/Korea/AS-03/2012(H3N2)	MH105856.1	South Korea	NP
A/canine/Korea/0589318/2015(H3N2)	KX570994.1	South Korea	NP
A/canine/Korea/BD-1/2013(H3N2)	KR154322.1	South Korea	NP
A/canine/Korea/CY009/2010(H3N2)	KC755911.1	South Korea	NP
A/Korea/AF05/2008(H3N2)	CY037322.1	South Korea	NP
A/duck/Korea/U1-4/2007(H3N2)	JN087105.1	South Korea	NP
A/canine/Korea/S1/2012(H3N2)	KP137811.1	South Korea	NP
A/duck/Korea/KJ/2003(H3N2)	JN087021.1	South Korea	NP
A/canine/Thailand/CU-DC5299/2012(H3N2)	KC599552.1	Thailand	NP
A/canine/Ontario/NCFAD-2018-070-3/2018(H3N2)	MN586195.1	Canada	NP
A/canine/Ontario/NCFAD-2018-070-9/2018(H3N2)	MN586235.1	Canada	NP
A/canine/California/84315/2017(H3N2)	MH363672.1	North America	NP
A/canine/South_Carolina/132956/2017(H3N2)	MH266395.1	North America	NP
A/canine/Ohio/174509/2017(H3N2)	MH266363.1	North America	NP
A/canine/Minnesota/139684/2017(H3N2)	MH266347.1	North America	NP
A/canine/Illinois/12191/2015(H3N2)	KT002537.1	North America	NP
A/canine/Wisconsin/19137/2016(H3N2)	KX570962.1	North America	NP
A/canine/Indiana/96198/2015(H3N2)	KX570968.2	North America	NP
A/canine/North_Carolina/109904/2015(H3N2)	KX570964.2	North America	NP
A/canine/Georgia/104940/2015(H3N2)	KX571049.1	North America	NP
A/canine/Texas/343907/2015(H3N2)	KX571021.2	North America	NP
A/canine/Florida/20170606-7/2017(H3N2)	MG982794.1	North America	NP
A/canine/Indiana/093165-16-1-1/2016(H3N2)	MF173396.1	North America	NP
A/Canis_lupus_familiaris/USA/000915/2018(H3N2)	MK690058.2	North America	NP
A/canine/Nevada/BRW015/2018(H3N2)	MK690594.1	North America	NP

## Sheet: M
Isolate name	Segment ID	Location	Segment
A/canine/China/A4/2021(H3N2)	OK639106.1	China	M
A/canine/Henan/L02/2018(H3N2)	OK354176.1	China	M
A/canine/China/QiaoKe01/2017(H3N2)	MZ948854.1	China	M
A/canine/Guangdong/DY1/2019(H3N2)	MW126987.1	China	M
A/canine/Beijing/20170610-173/2017(H3N2)	MK212652.1	China	M
A/canine/Beijing/20131203-341/2013(H3N2)	MK212548.1	China	M
A/canine/Nanjing/20170328-7/2017(H3N2)	MK212484.1	China	M
A/canine/Guangdong/23/2012(H3N2)	KF826958.1	China	M
A/canine/Guangdong/1/2011(H3N2)	JX195343.1	China	M
A/canine/Beijing/364/2009(H3N2)	JX101380.1	China	M
A/canine/Guangdong/1/2006(H3N2)	GU433346.1	China	M
A/canine/Guangdong/1/2007(H3N2)	GU433370.1	China	M
A/canine/Jiangsu/01/2009(H3N2)	EPI326439	China	M
A/canine/Zhejiang/1/2010(H3N2)	JF714154.1	China	M
A/canine/Heilongjiang/L1/2013(H3N2)	KF042279.1	China	M
A/canine/China/JLM1/2015(H3N2)	MG386677.1	China	M
A/canine/Beijing/20161228-9/2016(H3N2)	MK212500.1	China	M
A/canine/Beijing/20121215-34/2012(H3N2)	MK212516.1	China	M
A/canine/Xian/20170601-159/2017(H3N2)	EPI1554791	China	M
A/canine/Liaoning/1578/2010(H3N2)	JX101436.1	China	M
A/canine/Liaoning/H6/2012(H3N2)	KF042271.1	China	M
A/canine/Guangdong/3/2018(H3N2)	MK120004.1	China	M
A/canine/Guangxi/L2/2013(H3N2)	KJ013193.1	China	M
A/swine/Guangdong/165/06(H3N2)	EU273780.1	China	M
A/swine/Guangdong/L22/2010(H3N2)	JX494713.1	China	M
A/canine/Beijing/20150122-284/2015(H3N2)	MK212796.1	China	M
A/canine/Beijing/20140103-90/2014(H3N2)	MK212828.1	China	M
A/canine/Beijing/418/2010(H3N2)	JX101372.1	China	M
A/canine/China/LG2/2015(H3N2)	MG309811.1	China	M
A/canine/Guangdong/03/2013(H3N2)	KJ917366.1	China	M
A/canine/Jiangsu/02/2010(H3N2)	EPI326431	China	M
A/canine/Liaoning/1585/2010(H3N2)	JX101348.1	China	M
A/canine/Liaoning/27/2012(H3N2)	KF042263.1	China	M
A/duck/Zhejiang/6D4/2013(H3N2)	KJ439882.1	China	M
A/chicken/Ganzhou/GZ157/2016(H3N2)	KY415678.1	China	M
A/canine/China/Shanghai-0315-2019/2019(H3N2)	MK905519.1	China	M
A/canine/Guangdong/01/2014(H3N2)	KJ917374.1	China	M
A/canine/China/M.seq/2019(H3N2)	MK806581.1	China	M
A/canine/Shanghai/20170721-36/2017(H3N2)	MK212420.1	China	M
A/canine/Korea/LBM412/2008(H3N2)	GU122045.1	South Korea	M
A/canine/Korea/01/2007(H3N2)	JX163259.1	South Korea	M
A/canine/Korea/KRIBB01/2011(H3N2)	JX679528.1	South Korea	M
A/canine/Korea/CY053/2014(H3N2)	KX509808.1	South Korea	M
A/canine/South_Korea/0173915/2015(H3N2)	MF173346.1	South Korea	M
A/canine/South_Korea/20170110-1F1/2016(H3N2)	MG982864.1	South Korea	M
A/canine/Korea/0589318/2015(H3N2)	KX571045.1	South Korea	M
A/canine/Korea/BD-1/2013(H3N2)	KR154324.1	South Korea	M
A/canine/Korea/CY009/2010(H3N2)	KC755921.1	South Korea	M
A/Korea/AF05/2008(H3N2)	CY037320.1	South Korea	M
A/duck/Korea/U1-4/2007(H3N2)	JN087107.1	South Korea	M
A/canine/Korea/S1/2012(H3N2)	KP137813.1	South Korea	M
A/duck/Korea/KJ/2003(H3N2)	JN087023.1	South Korea	M
A/canine/Thailand/CU-DC5299/2012(H3N2)	KC599545.1	Thailand	M
A/canine/Ontario/NCFAD-2018-070-16/2018(H3N2)	MN586181.1	Canada	M
A/canine/Ontario/NCFAD-2018-070-3/2018(H3N2)	MN586197.1	Canada	M
A/canine/Ontario/NCFAD-2018-070-9/2018(H3N2)	MN586237.1	Canada	M
A/canine/California/84315/2017(H3N2)	MH363673.1	North America	M
A/canine/South_Carolina/132956/2017(H3N2)	MH266393.1	North America	M
A/canine/Ohio/174509/2017(H3N2)	MH266361.1	North America	M
A/canine/Minnesota/139684/2017(H3N2)	MH266345.1	North America	M
A/canine/Illinois/12191/2015(H3N2)	KT002539.1	North America	M
A/canine/Wisconsin/19137/2016(H3N2)	KX570995.1	North America	M
A/canine/Indiana/96198/2015(H3N2)	KX570989.2	North America	M
A/canine/North_Carolina/109904/2015(H3N2)	KX571020.2	North America	M
A/canine/Georgia/104940/2015(H3N2)	KX571051.1	North America	M
A/canine/Texas/343907/2015(H3N2)	KX571054.1	North America	M
A/canine/Florida/20170606-7/2017(H3N2)	MG982673.1	North America	M
A/canine/Indiana/093165-16-1-1/2016(H3N2)	MF173247.1	North America	M
A/Canis_lupus_familiaris/USA/000915/2018(H3N2)	MK690056.2	North America	M
A/canine/Nevada/BRW015/2018(H3N2)	MK690596.1	North America	M

## Sheet: NS
Isolate name	Segment ID	Location	Segment
A/canine/Henan/L02/2018(H3N2)	OK354177.1	China	NS
A/canine/Guangdong/DY1/2019(H3N2)	MW126984.1	China	NS
A/canine/Beijing/20170610-173/2017(H3N2)	MK212649.1	China	NS
A/canine/Beijing/20131203-341/2013(H3N2)	MK212545.1	China	NS
A/canine/Nanjing/20170328-7/2017(H3N2)	MK212481.1	China	NS
A/canine/Guangxi/L1/2013(H3N2)	KJ013181.1	China	NS
A/canine/Guangdong/23/2012(H3N2)	KF826959.1	China	NS
A/canine/Guangdong/1/2011(H3N2)	JX195345.1	China	NS
A/canine/Beijing/364/2009(H3N2)	JX101381.1	China	NS
A/canine/Guangdong/1/2006(H3N2)	GU433352.1	China	NS
A/canine/Guangdong/1/2007(H3N2)	GU433373.1	China	NS
A/canine/Jiangsu/01/2009(H3N2)	EPI326438	China	NS
A/canine/Zhejiang/1/2010(H3N2)	JF714152.1	China	NS
A/canine/Heilongjiang/L1/2013(H3N2)	KF042280.1	China	NS
A/canine/China/JLM1/2015(H3N2)	MG386680.1	China	NS
A/canine/Beijing/20161228-9/2016(H3N2)	MK212497.1	China	NS
A/canine/Beijing/20121215-34/2012(H3N2)	MK212513.1	China	NS
A/canine/Xian/20170601-159/2017(H3N2)	EPI1554788	China	NS
A/canine/Liaoning/1578/2010(H3N2)	JX101437.1	China	NS
A/canine/Liaoning/H6/2012(H3N2)	KF042272.1	China	NS
A/canine/Guangdong/3/2018(H3N2)	MK119989.1	China	NS
A/swine/China/JG20/2019(H3N2)	MN865160.1	China	NS
A/swine/Guangdong/165/06(H3N2)	EU273792.1	China	NS
A/swine/Guangdong/L22/2010(H3N2)	JX494708.1	China	NS
A/swine/Guangxi/2803/2011(H3N2)	KM028059.1	China	NS
A/canine/Beijing/20150122-284/2015(H3N2)	MK212793.1	China	NS
A/canine/Beijing/20140103-90/2014(H3N2)	MK212825.1	China	NS
A/canine/Beijing/418/2010(H3N2)	JX101373.1	China	NS
A/canine/China/LG2/2015(H3N2)	MG309814.1	China	NS
A/canine/Guangdong/03/2013(H3N2)	KJ917367.1	China	NS
A/canine/Jiangsu/02/2010(H3N2)	EPI326430	China	NS
A/canine/Liaoning/1585/2010(H3N2)	JX101349.1	China	NS
A/canine/Liaoning/27/2012(H3N2)	KF042264.1	China	NS
A/duck/Zhejiang/6D4/2013(H3N2)	KJ439893.1	China	NS
A/chicken/Ganzhou/GZ157/2016(H3N2)	KY415942.1	China	NS
A/canine/China/Shanghai-0315-2019/2019(H3N2)	MK905522.1	China	NS
A/canine/Shanghai/20170721-36/2017(H3N2)	MK212417.1	China	NS
A/canine/Guangdong/01/2014(H3N2)	KJ917375.1	China	NS
A/canine/Korea/LBM412/2008(H3N2)	GU122091.1	South Korea	NS
A/canine/Korea/01/2007(H3N2)	JX163260.1	South Korea	NS
A/canine/Korea/KRIBB01/2011(H3N2)	JX679529.1	South Korea	NS
A/canine/Korea/CY053/2014(H3N2)	KX509810.1	South Korea	NS
A/canine/South_Korea/0173915/2015(H3N2)	MF173349.1	South Korea	NS
A/canine/South_Korea/20170110-1F1/2016(H3N2)	MG982710.1	South Korea	NS
A/canine/Korea/AS-03/2012(H3N2)	MH105866.1	South Korea	NS
A/canine/Korea/0589318/2015(H3N2)	KX570993.1	South Korea	NS
A/canine/Korea/BD-1/2013(H3N2)	KR154325.1	South Korea	NS
A/canine/Korea/CY009/2010(H3N2)	KC755925.1	South Korea	NS
A/Korea/AF05/2008(H3N2)	CY037323.1	South Korea	NS
A/duck/Korea/U1-4/2007(H3N2)	JN087108.1	South Korea	NS
A/canine/Korea/S1/2012(H3N2)	KP137814.1	South Korea	NS
A/duck/Korea/KJ/2003(H3N2)	JN087024.1	South Korea	NS
A/canine/Thailand/CU-DC5299/2012(H3N2)	KC599550.1	Thailand	NS
A/canine/Ontario/NCFAD-2018-069-6/2018(H3N2)	MN586110.1	Canada	NS
A/canine/Ontario/NCFAD-2018-070-3/2018(H3N2)	MN586198.1	Canada	NS
A/canine/Ontario/NCFAD-2018-070-9/2018(H3N2)	MN586238.1	Canada	NS
A/canine/California/84315/2017(H3N2)	MH363687.1	North America	NS
A/canine/South_Carolina/132956/2017(H3N2)	MH266396.1	North America	NS
A/canine/Ohio/174509/2017(H3N2)	MH266364.1	North America	NS
A/canine/Minnesota/139684/2017(H3N2)	MH266348.1	North America	NS
A/canine/Illinois/12191/2015(H3N2)	KT002540.1	North America	NS
A/canine/Wisconsin/19137/2016(H3N2)	KX570979.1	North America	NS
A/canine/Indiana/96198/2015(H3N2)	KX571023.1	North America	NS
A/canine/North_Carolina/109904/2015(H3N2)	KX570971.2	North America	NS
A/canine/Georgia/104940/2015(H3N2)	KX570977.1	North America	NS
A/canine/Texas/343907/2015(H3N2)	KX571033.2	North America	NS
A/canine/Florida/20170606-7/2017(H3N2)	MG982800.1	North America	NS
A/canine/Indiana/093165-16-1-1/2016(H3N2)	MF173186.1	North America	NS
A/Canis_lupus_familiaris/USA/000915/2018(H3N2)	MK690055.2	North America	NS
A/canine/Nevada/BRW015/2018(H3N2)	MK690597.1	North America	NS
